# Supplementary material for: Sex differences in endocannabinoids during 3 years of Mediterranean diet intervention: Association with insulin resistance and weight loss in a population with metabolic syndrome
Source: Front Nutr. 2022 Dec 1;9:1076677. doi: 10.3389/fnut.2022.1076677 (PMC9754217; doi:10.3389/fnut.2022.1076677)
Supplement: Supplementary file 2 [file Table_1.XLSX]

## Sheet: WOMEN_pearson's rho (P-value)
	BMI	Waist	Systolic BP	HDL-c	Triglycerides	HbA1c	Glucose	Insulin	HOMA-IR	2-AG	AEA	DEA	OEA	PEA	POEA	SEA	DGLEA	DHEA	LEA	PEA/AEA	OEA/AEA	OEA/PEA	DHEA/AEA	C22:6n3	C20:5n3	C18:3n3	C20:4n6	C16:0	C18:1n9	C18:0	C16:1n7	C18:2n6	C20:3n6	2-AG/C20:4n6	AEA/C20:4n6	OEA/C18:1n9	PEA/C16:0	POEA/C16:1n7	SEA/C18:0	DGLEA/C20:3n6	DHEA/C22:6n3	LEA/C18:2n6	MedDiet	Physical activity	Fatty fish	EVOO	Dairy products	Meat products	Nuts
BMI	1 (<0.001)	0.79 (<0.001)	-0.15 (0.256)	-0.02 (0.888)	-0.36 (0.006)	0 (0.977)	0.05 (0.727)	0.22 (0.105)	0.21 (0.112)	-0.09 (0.49)	0.26 (0.052)	0.24 (0.068)	0.18 (0.17)	0.18 (0.171)	0.33 (0.011)	0.06 (0.676)	0.28 (0.038)	0.03 (0.829)	0.15 (0.264)	-0.2 (0.135)	-0.14 (0.3)	0.07 (0.612)	-0.29 (0.031)	-0.13 (0.327)	-0.26 (0.055)	-0.38 (0.004)	-0.09 (0.516)	-0.18 (0.181)	-0.29 (0.032)	-0.14 (0.286)	-0.11 (0.411)	-0.19 (0.157)	-0.01 (0.957)	-0.01 (0.935)	0.26 (0.05)	0.35 (0.007)	0.27 (0.039)	0.3 (0.024)	0.12 (0.372)	0.24 (0.078)	0.14 (0.303)	0.3 (0.025)	-0.17 (0.21)	-0.15 (0.275)	0 (0.975)	-0.05 (0.726)	-0.08 (0.572)	0.1 (0.443)	-0.24 (0.069)
Waist		1 (<0.001)	-0.13 (0.333)	-0.01 (0.965)	-0.34 (0.009)	0.19 (0.16)	0.23 (0.09)	0.01 (0.969)	0.09 (0.496)	0.17 (0.214)	0.31 (0.019)	0.32 (0.015)	0.2 (0.131)	0.13 (0.336)	0.2 (0.145)	0.14 (0.308)	0.29 (0.029)	0.09 (0.487)	0.13 (0.353)	-0.34 (0.009)	-0.25 (0.057)	0.17 (0.208)	-0.28 (0.035)	-0.08 (0.573)	-0.18 (0.179)	-0.25 (0.057)	0 (0.975)	-0.1 (0.444)	-0.19 (0.154)	-0.09 (0.528)	-0.09 (0.486)	-0.13 (0.323)	0.01 (0.939)	0.14 (0.282)	0.27 (0.042)	0.3 (0.025)	0.17 (0.2)	0.17 (0.21)	0.13 (0.335)	0.25 (0.06)	0.13 (0.341)	0.24 (0.077)	-0.1 (0.458)	-0.01 (0.929)	0.03 (0.839)	-0.13 (0.351)	-0.07 (0.608)	0.13 (0.333)	-0.15 (0.274)
Systolic BP			1 (<0.001)	-0.07 (0.615)	0.38 (0.004)	0.2 (0.127)	0.08 (0.554)	0.08 (0.542)	0.08 (0.562)	0.17 (0.207)	0.23 (0.086)	0.21 (0.113)	0.2 (0.14)	0.15 (0.252)	0.12 (0.376)	0.1 (0.457)	0.23 (0.085)	0.16 (0.24)	0.14 (0.292)	-0.19 (0.157)	-0.14 (0.311)	0.13 (0.331)	-0.08 (0.536)	0.22 (0.094)	0.15 (0.274)	0.17 (0.206)	0.21 (0.121)	0.16 (0.238)	0.13 (0.343)	0.11 (0.403)	0.19 (0.158)	0.04 (0.761)	0.21 (0.12)	0.02 (0.89)	0.03 (0.82)	0.03 (0.805)	-0.02 (0.857)	-0.07 (0.608)	-0.02 (0.859)	0.01 (0.914)	-0.08 (0.533)	0.09 (0.52)	-0.01 (0.951)	-0.14 (0.291)	-0.04 (0.795)	0.04 (0.785)	-0.1 (0.472)	0.04 (0.75)	0.17 (0.209)
HDL-c				1 (<0.001)	-0.45 (<0.001)	-0.01 (0.915)	-0.11 (0.396)	-0.3 (0.022)	-0.29 (0.03)	-0.12 (0.356)	-0.21 (0.112)	-0.21 (0.124)	-0.26 (0.052)	-0.1 (0.452)	-0.05 (0.733)	-0.13 (0.323)	-0.15 (0.277)	-0.14 (0.312)	-0.2 (0.137)	0.24 (0.075)	-0.06 (0.638)	-0.42 (0.001)	0.07 (0.63)	0.02 (0.867)	0.16 (0.248)	-0.04 (0.776)	0.13 (0.32)	-0.11 (0.401)	-0.17 (0.212)	-0.08 (0.544)	-0.08 (0.542)	-0.11 (0.419)	0.07 (0.608)	-0.15 (0.256)	-0.24 (0.072)	-0.01 (0.945)	0.04 (0.791)	0.02 (0.881)	-0.05 (0.699)	-0.19 (0.153)	-0.13 (0.318)	-0.05 (0.726)	-0.03 (0.831)	-0.1 (0.438)	-0.17 (0.204)	-0.15 (0.251)	0.13 (0.342)	-0.04 (0.765)	-0.11 (0.427)
Triglycerides					1 (<0.001)	-0.08 (0.53)	-0.15 (0.25)	0.23 (0.085)	0.17 (0.2)	0.25 (0.058)	0.09 (0.502)	0.05 (0.685)	0.14 (0.306)	0.13 (0.354)	0.02 (0.905)	0.14 (0.297)	0.13 (0.321)	0.17 (0.203)	0.11 (0.418)	0.02 (0.879)	0.11 (0.425)	0.13 (0.323)	0.14 (0.304)	0.26 (0.048)	0.17 (0.205)	0.45 (<0.001)	0 (0.994)	0.34 (0.009)	0.4 (0.002)	0.25 (0.059)	0.43 (<0.001)	0.31 (0.021)	0.12 (0.363)	0.19 (0.159)	0.06 (0.669)	-0.22 (0.097)	-0.21 (0.126)	-0.32 (0.016)	-0.05 (0.69)	0.01 (0.945)	-0.05 (0.733)	-0.16 (0.224)	0.2 (0.141)	-0.02 (0.908)	-0.05 (0.712)	0.2 (0.136)	-0.17 (0.219)	-0.2 (0.135)	0.25 (0.057)
HbA1c						1 (<0.001)	0.74 (<0.001)	0.05 (0.736)	0.27 (0.042)	0.33 (0.011)	0.37 (0.005)	0.45 (<0.001)	0.12 (0.364)	0.01 (0.913)	-0.1 (0.481)	0.1 (0.45)	0.25 (0.063)	0.05 (0.732)	0.08 (0.557)	-0.57 (<0.001)	-0.56 (<0.001)	0.14 (0.284)	-0.41 (0.002)	0.02 (0.881)	-0.04 (0.789)	0.01 (0.915)	0.23 (0.083)	0.11 (0.418)	0.08 (0.55)	0.1 (0.46)	0.07 (0.62)	0 (0.998)	0.12 (0.372)	0.16 (0.235)	0.16 (0.228)	0 (0.99)	-0.09 (0.509)	-0.19 (0.159)	-0.03 (0.84)	0.16 (0.236)	-0.05 (0.69)	0.05 (0.699)	-0.19 (0.152)	-0.13 (0.325)	-0.07 (0.629)	0 (0.992)	0.18 (0.178)	0.17 (0.206)	0.03 (0.846)
Glucose							1 (<0.001)	0.05 (0.736)	0.36 (0.006)	0.24 (0.067)	0.35 (0.008)	0.45 (<0.001)	0.16 (0.222)	0.02 (0.874)	-0.09 (0.51)	0.15 (0.264)	0.19 (0.167)	0.06 (0.681)	0.29 (0.028)	-0.54 (<0.001)	-0.42 (0.001)	0.26 (0.048)	-0.35 (0.007)	-0.02 (0.908)	-0.04 (0.741)	0.05 (0.719)	0.19 (0.161)	0.1 (0.473)	0.06 (0.644)	0.15 (0.276)	-0.11 (0.431)	0.15 (0.258)	0.06 (0.674)	0.09 (0.525)	0.16 (0.239)	0.03 (0.799)	-0.08 (0.536)	-0.03 (0.848)	-0.05 (0.713)	0.17 (0.194)	-0.02 (0.9)	0.12 (0.378)	-0.06 (0.649)	0.1 (0.473)	0.11 (0.411)	0.01 (0.934)	0.09 (0.514)	0.07 (0.583)	0.08 (0.574)
Insulin								1 (<0.001)	0.94 (<0.001)	0.04 (0.788)	0.18 (0.185)	0.1 (0.472)	0.16 (0.242)	0.25 (0.066)	0.17 (0.212)	0.13 (0.326)	0.33 (0.011)	0.19 (0.167)	0.2 (0.139)	0.01 (0.967)	-0.03 (0.797)	-0.01 (0.956)	-0.01 (0.923)	0.09 (0.514)	-0.03 (0.841)	0.14 (0.306)	-0.06 (0.679)	0.21 (0.111)	0.18 (0.176)	0.15 (0.277)	0.24 (0.069)	0.13 (0.342)	0.2 (0.141)	0.06 (0.634)	0.16 (0.243)	-0.05 (0.711)	-0.02 (0.907)	-0.09 (0.483)	0 (0.995)	0.14 (0.308)	0.05 (0.685)	0.04 (0.765)	-0.06 (0.64)	-0.2 (0.131)	0.12 (0.387)	0.01 (0.958)	0.11 (0.404)	-0.13 (0.353)	0.01 (0.926)
HOMA-IR									1 (<0.001)	0.11 (0.408)	0.26 (0.054)	0.21 (0.12)	0.19 (0.166)	0.22 (0.099)	0.12 (0.376)	0.16 (0.225)	0.36 (0.006)	0.19 (0.162)	0.26 (0.049)	-0.15 (0.26)	-0.16 (0.239)	0.07 (0.605)	-0.11 (0.419)	0.09 (0.502)	-0.01 (0.912)	0.17 (0.211)	0.01 (0.914)	0.25 (0.059)	0.21 (0.119)	0.21 (0.121)	0.2 (0.136)	0.19 (0.163)	0.21 (0.112)	0.08 (0.533)	0.18 (0.184)	-0.06 (0.636)	-0.07 (0.598)	-0.11 (0.41)	-0.05 (0.724)	0.17 (0.219)	0.03 (0.817)	0.04 (0.754)	-0.12 (0.389)	-0.14 (0.282)	0.15 (0.254)	0 (0.995)	0.12 (0.385)	-0.12 (0.366)	0.04 (0.747)
2-AG										1 (<0.001)	0.37 (0.005)	0.49 (<0.001)	0.28 (0.034)	0.16 (0.237)	0.12 (0.378)	0.31 (0.017)	0.28 (0.036)	0.3 (0.022)	0.24 (0.069)	-0.39 (0.003)	-0.3 (0.022)	0.26 (0.054)	-0.11 (0.409)	0.06 (0.669)	0.02 (0.857)	0.12 (0.36)	0.1 (0.469)	0.01 (0.958)	-0.04 (0.741)	-0.01 (0.957)	0.03 (0.837)	0.03 (0.809)	-0.05 (0.717)	0.8 (<0.001)	0.22 (0.098)	0.19 (0.15)	0.08 (0.579)	0.03 (0.848)	0.23 (0.082)	0.28 (0.035)	0.13 (0.319)	0.16 (0.247)	0.18 (0.18)	-0.06 (0.638)	-0.03 (0.819)	0.11 (0.41)	0.04 (0.765)	0.21 (0.12)	0.25 (0.059)
AEA											1 (<0.001)	0.75 (<0.001)	0.85 (<0.001)	0.79 (<0.001)	0.73 (<0.001)	0.59 (<0.001)	0.81 (<0.001)	0.59 (<0.001)	0.68 (<0.001)	-0.68 (<0.001)	-0.5 (<0.001)	0.35 (0.008)	-0.43 (<0.001)	0.04 (0.742)	0.06 (0.66)	-0.01 (0.927)	0.02 (0.873)	0.06 (0.666)	0.02 (0.878)	-0.04 (0.788)	0.24 (0.072)	-0.01 (0.97)	0.04 (0.764)	0.3 (0.025)	0.74 (<0.001)	0.53 (<0.001)	0.46 (<0.001)	0.36 (0.006)	0.41 (0.001)	0.65 (<0.001)	0.37 (0.005)	0.59 (<0.001)	-0.1 (0.452)	-0.09 (0.482)	0.07 (0.622)	0.14 (0.291)	0.1 (0.476)	0.04 (0.747)	0.05 (0.694)
DEA												1 (<0.001)	0.52 (<0.001)	0.5 (<0.001)	0.36 (0.006)	0.45 (<0.001)	0.58 (<0.001)	0.29 (0.029)	0.53 (<0.001)	-0.6 (<0.001)	-0.58 (<0.001)	0.17 (0.22)	-0.5 (<0.001)	-0.06 (0.642)	-0.2 (0.137)	-0.04 (0.788)	0.15 (0.269)	0.11 (0.415)	0.02 (0.908)	0.05 (0.738)	0.17 (0.197)	0.07 (0.591)	0.05 (0.705)	0.32 (0.016)	0.46 (<0.001)	0.34 (0.009)	0.25 (0.056)	0.15 (0.279)	0.27 (0.038)	0.45 (<0.001)	0.26 (0.05)	0.41 (0.002)	-0.1 (0.456)	-0.07 (0.617)	-0.13 (0.321)	-0.03 (0.82)	-0.1 (0.463)	0.05 (0.735)	0.01 (0.924)
OEA													1 (<0.001)	0.88 (<0.001)	0.79 (<0.001)	0.73 (<0.001)	0.78 (<0.001)	0.64 (<0.001)	0.81 (<0.001)	-0.35 (0.008)	0 (0.975)	0.54 (<0.001)	-0.21 (0.126)	0.06 (0.66)	0.07 (0.599)	0.08 (0.562)	-0.11 (0.432)	-0.01 (0.927)	0.03 (0.808)	-0.1 (0.474)	0.11 (0.421)	0.06 (0.653)	0.02 (0.864)	0.31 (0.02)	0.7 (<0.001)	0.61 (<0.001)	0.58 (<0.001)	0.51 (<0.001)	0.56 (<0.001)	0.63 (<0.001)	0.39 (0.003)	0.62 (<0.001)	-0.01 (0.924)	-0.12 (0.356)	0.22 (0.103)	0.23 (0.09)	0.06 (0.637)	-0.04 (0.767)	0.05 (0.722)
PEA														1 (<0.001)	0.74 (<0.001)	0.81 (<0.001)	0.84 (<0.001)	0.7 (<0.001)	0.81 (<0.001)	-0.11 (0.413)	-0.07 (0.596)	0.09 (0.491)	-0.07 (0.6)	0.14 (0.306)	0.14 (0.288)	0.1 (0.45)	-0.07 (0.624)	0.11 (0.398)	0.09 (0.521)	-0.02 (0.899)	0.24 (0.067)	0.18 (0.17)	0.17 (0.204)	0.17 (0.202)	0.61 (<0.001)	0.5 (<0.001)	0.55 (<0.001)	0.37 (0.005)	0.57 (<0.001)	0.55 (<0.001)	0.39 (0.003)	0.53 (<0.001)	0.03 (0.851)	-0.07 (0.621)	0.18 (0.18)	0.13 (0.334)	0.16 (0.233)	-0.07 (0.594)	0.03 (0.843)
POEA															1 (<0.001)	0.38 (0.003)	0.64 (<0.001)	0.46 (<0.001)	0.62 (<0.001)	-0.3 (0.022)	-0.06 (0.638)	0.35 (0.008)	-0.26 (0.056)	-0.06 (0.682)	-0.03 (0.835)	-0.11 (0.429)	-0.2 (0.132)	-0.14 (0.287)	-0.14 (0.287)	-0.23 (0.085)	0.17 (0.199)	-0.13 (0.35)	-0.07 (0.602)	0.24 (0.077)	0.67 (<0.001)	0.61 (<0.001)	0.61 (<0.001)	0.62 (<0.001)	0.42 (0.001)	0.55 (<0.001)	0.39 (0.003)	0.65 (<0.001)	-0.08 (0.575)	-0.11 (0.412)	0.12 (0.389)	0.18 (0.184)	0.02 (0.899)	0.03 (0.843)	0 (0.978)
SEA																1 (<0.001)	0.72 (<0.001)	0.65 (<0.001)	0.74 (<0.001)	-0.01 (0.928)	0.03 (0.828)	0.09 (0.514)	0.06 (0.645)	0.25 (0.065)	0.2 (0.143)	0.22 (0.098)	0.09 (0.494)	0.18 (0.184)	0.15 (0.262)	0.12 (0.367)	0.08 (0.569)	0.34 (0.009)	0.28 (0.037)	0.21 (0.111)	0.36 (0.006)	0.35 (0.008)	0.36 (0.006)	0.2 (0.132)	0.62 (<0.001)	0.4 (0.002)	0.2 (0.13)	0.32 (0.015)	0.17 (0.209)	0.03 (0.824)	0.17 (0.22)	0.08 (0.564)	0.13 (0.339)	-0.07 (0.619)	0.13 (0.328)
DGLEA																	1 (<0.001)	0.68 (<0.001)	0.72 (<0.001)	-0.33 (0.013)	-0.26 (0.054)	0.17 (0.201)	-0.14 (0.286)	0.17 (0.2)	0.12 (0.382)	0.14 (0.299)	-0.04 (0.747)	0.1 (0.45)	0.04 (0.795)	-0.03 (0.819)	0.24 (0.07)	0.09 (0.494)	0.31 (0.017)	0.24 (0.073)	0.62 (<0.001)	0.48 (<0.001)	0.47 (<0.001)	0.27 (0.04)	0.51 (<0.001)	0.61 (<0.001)	0.32 (0.016)	0.53 (<0.001)	-0.01 (0.932)	-0.06 (0.64)	0.23 (0.083)	0.06 (0.669)	0.17 (0.198)	-0.09 (0.504)	0.02 (0.906)
DHEA																		1 (<0.001)	0.57 (<0.001)	-0.14 (0.309)	-0.06 (0.653)	0.16 (0.241)	0.46 (<0.001)	0.34 (0.01)	0.39 (0.002)	0.1 (0.455)	-0.09 (0.51)	0.06 (0.682)	0 (0.977)	-0.06 (0.67)	0.12 (0.355)	0.04 (0.778)	0.11 (0.395)	0.29 (0.028)	0.47 (<0.001)	0.38 (0.004)	0.37 (0.004)	0.23 (0.088)	0.47 (<0.001)	0.47 (<0.001)	0.42 (0.001)	0.4 (0.002)	0.13 (0.351)	-0.07 (0.616)	0.35 (0.007)	0.24 (0.071)	0.1 (0.441)	-0.05 (0.738)	0.15 (0.273)
LEA																			1 (<0.001)	-0.14 (0.284)	0.02 (0.872)	0.26 (0.049)	-0.11 (0.403)	-0.02 (0.88)	-0.03 (0.851)	0.14 (0.317)	-0.14 (0.284)	0.03 (0.808)	0.03 (0.803)	-0.04 (0.745)	0.05 (0.717)	0.31 (0.019)	0.03 (0.824)	0.28 (0.038)	0.58 (<0.001)	0.48 (<0.001)	0.5 (<0.001)	0.42 (<0.001)	0.54 (<0.001)	0.57 (<0.001)	0.41 (0.001)	0.59 (<0.001)	0.17 (0.205)	0.09 (0.487)	0.32 (0.015)	0.15 (0.253)	0.02 (0.895)	-0.19 (0.156)	0.15 (0.264)
PEA/AEA																				1 (<0.001)	0.73 (<0.001)	-0.48 (<0.001)	0.62 (<0.001)	0.08 (0.545)	0.05 (0.696)	0.18 (0.181)	-0.12 (0.394)	0.05 (0.73)	0.08 (0.56)	0.04 (0.77)	-0.07 (0.605)	0.24 (0.067)	0.12 (0.367)	-0.25 (0.058)	-0.48 (<0.001)	-0.27 (0.043)	-0.1 (0.455)	-0.16 (0.222)	0.01 (0.948)	-0.4 (0.002)	-0.13 (0.326)	-0.34 (0.009)	0.24 (0.075)	0.06 (0.638)	0.05 (0.737)	-0.04 (0.744)	0.06 (0.651)	-0.14 (0.306)	-0.03 (0.851)
OEA/AEA																					1 (<0.001)	0.21 (0.108)	0.52 (<0.001)	-0.05 (0.721)	-0.07 (0.624)	0.11 (0.43)	-0.32 (0.015)	-0.17 (0.201)	-0.02 (0.883)	-0.14 (0.314)	-0.25 (0.06)	0.07 (0.607)	-0.11 (0.415)	-0.05 (0.72)	-0.19 (0.158)	0.03 (0.798)	0.1 (0.444)	0.15 (0.261)	0.17 (0.206)	-0.15 (0.264)	0.02 (0.86)	-0.06 (0.662)	0.21 (0.123)	-0.02 (0.854)	0.21 (0.111)	0.11 (0.397)	-0.06 (0.663)	-0.13 (0.324)	-0.07 (0.63)
OEA/PEA																						1 (<0.001)	-0.22 (0.104)	-0.1 (0.464)	-0.12 (0.38)	-0.02 (0.863)	-0.16 (0.234)	-0.22 (0.106)	-0.07 (0.617)	-0.18 (0.187)	-0.17 (0.209)	-0.2 (0.135)	-0.26 (0.05)	0.33 (0.013)	0.39 (0.002)	0.4 (0.002)	0.24 (0.078)	0.4 (0.002)	0.17 (0.198)	0.35 (0.007)	0.16 (0.221)	0.38 (0.004)	-0.06 (0.667)	-0.14 (0.312)	0.18 (0.178)	0.26 (0.051)	-0.17 (0.201)	0.03 (0.816)	-0.02 (0.874)
DHEA/AEA																							1 (<0.001)	0.32 (0.016)	0.37 (0.004)	0.13 (0.337)	-0.14 (0.306)	0 (0.978)	-0.01 (0.95)	-0.02 (0.855)	-0.08 (0.54)	0.06 (0.665)	0.07 (0.586)	-0.03 (0.839)	-0.27 (0.041)	-0.14 (0.294)	-0.07 (0.602)	-0.14 (0.287)	0.08 (0.563)	-0.19 (0.151)	0.08 (0.56)	-0.19 (0.15)	0.25 (0.058)	0.04 (0.774)	0.27 (0.042)	0.08 (0.535)	0.04 (0.754)	-0.1 (0.471)	0.1 (0.479)
C22:6n3																								1 (<0.001)	0.78 (<0.001)	0.58 (<0.001)	0.75 (<0.001)	0.7 (<0.001)	0.62 (<0.001)	0.69 (<0.001)	0.44 (<0.001)	0.56 (<0.001)	0.77 (<0.001)	-0.4 (0.002)	-0.48 (<0.001)	-0.45 (<0.001)	-0.5 (<0.001)	-0.42 (0.001)	-0.4 (0.002)	-0.49 (<0.001)	-0.69 (<0.001)	-0.51 (<0.001)	-0.07 (0.624)	0.07 (0.597)	0.1 (0.465)	0.16 (0.245)	0.06 (0.658)	0.04 (0.759)	0.1 (0.444)
C20:5n3																									1 (<0.001)	0.49 (<0.001)	0.58 (<0.001)	0.55 (<0.001)	0.5 (<0.001)	0.53 (<0.001)	0.38 (0.004)	0.45 (<0.001)	0.56 (<0.001)	-0.34 (0.01)	-0.36 (0.005)	-0.38 (0.003)	-0.39 (0.003)	-0.33 (0.011)	-0.33 (0.013)	-0.36 (0.006)	-0.42 (<0.001)	-0.44 (<0.001)	-0.1 (0.448)	0.04 (0.778)	0.11 (0.394)	0.13 (0.353)	0.15 (0.258)	-0.03 (0.847)	0.16 (0.236)
C18:3n3																										1 (<0.001)	0.48 (<0.001)	0.67 (<0.001)	0.74 (<0.001)	0.61 (<0.001)	0.54 (<0.001)	0.72 (<0.001)	0.56 (<0.001)	-0.21 (0.121)	-0.34 (0.009)	-0.51 (<0.001)	-0.47 (<0.001)	-0.48 (<0.001)	-0.31 (0.02)	-0.32 (0.015)	-0.49 (<0.001)	-0.47 (<0.001)	0.22 (0.097)	0.11 (0.402)	0.12 (0.362)	0.21 (0.118)	0.07 (0.594)	-0.23 (0.087)	0.29 (0.026)
C20:4n6																											1 (<0.001)	0.73 (<0.001)	0.63 (<0.001)	0.78 (<0.001)	0.41 (0.002)	0.59 (<0.001)	0.73 (<0.001)	-0.5 (<0.001)	-0.63 (<0.001)	-0.54 (<0.001)	-0.63 (<0.001)	-0.48 (<0.001)	-0.56 (<0.001)	-0.63 (<0.001)	-0.8 (<0.001)	-0.6 (<0.001)	-0.14 (0.284)	0.05 (0.734)	-0.23 (0.087)	-0.08 (0.557)	0.03 (0.819)	0.1 (0.439)	0.11 (0.402)
C16:0																												1 (<0.001)	0.94 (<0.001)	0.95 (<0.001)	0.77 (<0.001)	0.82 (<0.001)	0.74 (<0.001)	-0.46 (<0.001)	-0.47 (<0.001)	-0.74 (<0.001)	-0.75 (<0.001)	-0.71 (<0.001)	-0.6 (<0.001)	-0.53 (<0.001)	-0.59 (<0.001)	-0.66 (<0.001)	-0.12 (0.382)	0.04 (0.754)	-0.13 (0.347)	0.04 (0.771)	0.08 (0.56)	-0.13 (0.348)	0.12 (0.366)
C18:1n9																													1 (<0.001)	0.91 (<0.001)	0.73 (<0.001)	0.81 (<0.001)	0.63 (<0.001)	-0.45 (<0.001)	-0.43 (<0.001)	-0.75 (<0.001)	-0.72 (<0.001)	-0.67 (<0.001)	-0.58 (<0.001)	-0.5 (<0.001)	-0.56 (<0.001)	-0.65 (<0.001)	-0.08 (0.551)	-0.03 (0.829)	-0.13 (0.341)	0.12 (0.381)	0.03 (0.804)	-0.17 (0.2)	0.1 (0.468)
C18:0																														1 (<0.001)	0.61 (<0.001)	0.81 (<0.001)	0.72 (<0.001)	-0.49 (<0.001)	-0.58 (<0.001)	-0.77 (<0.001)	-0.81 (<0.001)	-0.67 (<0.001)	-0.68 (<0.001)	-0.63 (<0.001)	-0.69 (<0.001)	-0.73 (<0.001)	-0.17 (0.201)	0 (0.973)	-0.16 (0.221)	-0.01 (0.914)	0.01 (0.93)	-0.06 (0.658)	0.07 (0.59)
C16:1n7																															1 (<0.001)	0.53 (<0.001)	0.51 (<0.001)	-0.26 (0.049)	-0.11 (0.402)	-0.48 (<0.001)	-0.45 (<0.001)	-0.62 (<0.001)	-0.39 (0.003)	-0.24 (0.068)	-0.26 (0.052)	-0.37 (0.005)	-0.06 (0.664)	-0.07 (0.586)	-0.22 (0.102)	0.15 (0.263)	0.16 (0.248)	-0.17 (0.218)	0.06 (0.636)
C18:2n6																																1 (<0.001)	0.64 (<0.001)	-0.35 (0.007)	-0.43 (<0.001)	-0.59 (<0.001)	-0.55 (<0.001)	-0.5 (<0.001)	-0.37 (0.005)	-0.46 (<0.001)	-0.49 (<0.001)	-0.55 (<0.001)	0.07 (0.589)	0.16 (0.238)	0.01 (0.958)	0.04 (0.787)	0.02 (0.899)	-0.17 (0.201)	0.18 (0.175)
C20:3n6																																	1 (<0.001)	-0.49 (<0.001)	-0.46 (<0.001)	-0.47 (<0.001)	-0.48 (<0.001)	-0.5 (<0.001)	-0.37 (0.004)	-0.54 (<0.001)	-0.65 (<0.001)	-0.5 (<0.001)	-0.14 (0.298)	0.05 (0.72)	-0.05 (0.709)	-0.11 (0.409)	0.17 (0.198)	-0.09 (0.487)	0.05 (0.716)
2-AG/C20:4n6																																		1 (<0.001)	0.56 (<0.001)	0.51 (<0.001)	0.46 (<0.001)	0.34 (0.009)	0.55 (<0.001)	0.6 (<0.001)	0.58 (<0.001)	0.49 (<0.001)	0.22 (0.106)	-0.09 (0.489)	0.09 (0.512)	0.14 (0.296)	0.01 (0.922)	0.15 (0.256)	0.14 (0.302)
AEA/C20:4n6																																			1 (<0.001)	0.77 (<0.001)	0.78 (<0.001)	0.6 (<0.001)	0.7 (<0.001)	0.91 (<0.001)	0.8 (<0.001)	0.86 (<0.001)	0.03 (0.844)	-0.08 (0.548)	0.2 (0.129)	0.13 (0.337)	0.03 (0.808)	-0.05 (0.734)	-0.02 (0.889)
OEA/C18:1n9																																				1 (<0.001)	0.95 (<0.001)	0.85 (<0.001)	0.83 (<0.001)	0.8 (<0.001)	0.68 (<0.001)	0.92 (<0.001)	0.07 (0.613)	-0.05 (0.694)	0.2 (0.128)	0.01 (0.924)	0.03 (0.83)	0.07 (0.583)	-0.1 (0.447)
PEA/C16:0																																					1 (<0.001)	0.83 (<0.001)	0.88 (<0.001)	0.79 (<0.001)	0.74 (<0.001)	0.91 (<0.001)	0.13 (0.333)	-0.04 (0.746)	0.21 (0.119)	0 (0.972)	0.05 (0.716)	-0.01 (0.954)	-0.09 (0.484)
POEA/C16:1n7																																						1 (<0.001)	0.62 (<0.001)	0.63 (<0.001)	0.51 (<0.001)	0.79 (<0.001)	0.04 (0.755)	0.04 (0.788)	0.24 (0.07)	0.03 (0.799)	-0.11 (0.397)	0.14 (0.316)	-0.04 (0.758)
SEA/C18:0																																							1 (<0.001)	0.76 (<0.001)	0.7 (<0.001)	0.77 (<0.001)	0.3 (0.022)	0.01 (0.959)	0.21 (0.117)	0.03 (0.8)	0.11 (0.427)	-0.02 (0.908)	0.05 (0.708)
DGLEA/C20:3n6																																								1 (<0.001)	0.79 (<0.001)	0.87 (<0.001)	0.16 (0.241)	-0.05 (0.722)	0.27 (0.043)	0.12 (0.38)	0.04 (0.794)	-0.05 (0.733)	0 (0.986)
DHEA/C22:6n3																																									1 (<0.001)	0.76 (<0.001)	0.14 (0.311)	-0.12 (0.385)	0.16 (0.244)	0.03 (0.841)	0.01 (0.95)	-0.09 (0.517)	-0.01 (0.927)
LEA/C18:2n6																																										1 (<0.001)	0.15 (0.275)	-0.01 (0.927)	0.22 (0.1)	0.07 (0.614)	0 (0.994)	-0.08 (0.566)	-0.02 (0.87)
MedDiet																																											1 (<0.001)	0.24 (0.067)	0.13 (0.348)	0.23 (0.08)	-0.04 (0.767)	-0.08 (0.55)	0.5 (<0.001)
Physical activity																																												1 (<0.001)	0.36 (0.006)	0.07 (0.591)	0.05 (0.72)	-0.02 (0.861)	0.36 (0.007)
Fatty fish																																													1 (<0.001)	0.18 (0.175)	0.01 (0.923)	-0.09 (0.503)	0.14 (0.309)
EVOO																																														1 (<0.001)	0.08 (0.575)	0.12 (0.358)	0.29 (0.03)
Dairy products																																															1 (<0.001)	0.15 (0.271)	-0.02 (0.878)
Meat products																																																1 (<0.001)	0.11 (0.408)
Nuts																																																	1 (<0.001)
Walnuts
Olive oil
[truncated: 2 more columns]

## Sheet: MEN_pearson's rho (P-value)
	BMI	Waist	Systolic BP	HDL-c	Triglycerides	HbA1c	Glucose	Insulin	HOMA-IR	2-AG	AEA	DEA	OEA	PEA	POEA	SEA	DGLEA	DHEA	LEA	PEA/AEA	OEA/AEA	OEA/PEA	DHEA/AEA	C22:6n3	C20:5n3	C18:3n3	C20:4n6	C16:0	C18:1n9	C18:0	C16:1n7	C18:2n6	C20:3n6	2-AG/C20:4n6	AEA/C20:4n6	OEA/C18:1n9	PEA/C16:0	POEA/C16:1n7	SEA/C18:0	DGLEA/C20:3n6	DHEA/C22:6n3	LEA/C18:2n6	MedDiet	Physical activity	Fatty fish	EVOO	Dairy products	Meat products	Nuts
BMI	1 (<0.001)	0.8 (<0.001)	0.07 (0.627)	-0.24 (0.102)	0.17 (0.256)	0.19 (0.186)	0.29 (0.046)	0.33 (0.022)	0.36 (0.013)	0.02 (0.871)	0.53 (<0.001)	0.4 (0.004)	0.2 (0.174)	0.42 (0.003)	0.29 (0.047)	0.41 (0.004)	0.34 (0.018)	-0.3 (0.037)	0.45 (0.001)	-0.34 (0.019)	-0.58 (<0.001)	-0.31 (0.03)	-0.63 (<0.001)	-0.21 (0.149)	-0.32 (0.026)	0.01 (0.96)	0.24 (0.103)	0.3 (0.035)	0.16 (0.269)	0.34 (0.02)	0.26 (0.071)	0.21 (0.16)	0.14 (0.338)	-0.09 (0.545)	0.17 (0.256)	-0.03 (0.853)	-0.02 (0.917)	-0.07 (0.644)	-0.04 (0.811)	0.11 (0.469)	-0.07 (0.626)	0.1 (0.511)	-0.32 (0.029)	0.09 (0.546)	-0.2 (0.168)	-0.33 (0.024)	0.28 (0.051)	0.2 (0.172)	0.08 (0.611)
Waist		1 (<0.001)	0.16 (0.268)	-0.03 (0.819)	0.16 (0.277)	0.08 (0.591)	0.18 (0.209)	0.28 (0.057)	0.27 (0.06)	0.02 (0.894)	0.53 (<0.001)	0.4 (0.004)	0.24 (0.097)	0.4 (0.004)	0.36 (0.013)	0.43 (0.002)	0.34 (0.02)	-0.22 (0.141)	0.4 (0.005)	-0.37 (0.009)	-0.52 (<0.001)	-0.21 (0.152)	-0.56 (<0.001)	-0.18 (0.226)	-0.34 (0.019)	0.01 (0.95)	0.23 (0.116)	0.31 (0.034)	0.2 (0.172)	0.32 (0.028)	0.28 (0.056)	0.22 (0.128)	0.18 (0.212)	-0.09 (0.543)	0.18 (0.212)	-0.01 (0.952)	0 (0.994)	-0.06 (0.686)	0.02 (0.91)	0.07 (0.648)	-0.05 (0.745)	0.05 (0.76)	-0.33 (0.024)	0.03 (0.831)	-0.16 (0.267)	-0.17 (0.259)	0.36 (0.013)	0.23 (0.111)	-0.07 (0.628)
Systolic BP			1 (<0.001)	0.15 (0.301)	0.23 (0.115)	0.04 (0.766)	0.15 (0.31)	-0.13 (0.376)	-0.05 (0.747)	0.25 (0.084)	0.04 (0.792)	0.21 (0.156)	0.04 (0.812)	0.08 (0.569)	0.06 (0.673)	0.28 (0.051)	0.04 (0.783)	0.02 (0.87)	-0.04 (0.793)	-0.02 (0.875)	-0.02 (0.87)	-0.03 (0.835)	-0.03 (0.83)	-0.07 (0.66)	0.06 (0.688)	0.21 (0.157)	0.05 (0.754)	0.05 (0.752)	0.04 (0.769)	-0.03 (0.851)	0.13 (0.39)	-0.01 (0.923)	-0.03 (0.832)	0.2 (0.173)	-0.03 (0.82)	-0.03 (0.844)	-0.05 (0.751)	-0.07 (0.64)	0.16 (0.286)	0.05 (0.723)	0.04 (0.79)	-0.09 (0.53)	-0.04 (0.803)	0.3 (0.04)	-0.06 (0.672)	0 (0.982)	-0.1 (0.495)	0.05 (0.726)	0.06 (0.665)
HDL-c				1 (<0.001)	-0.19 (0.208)	-0.16 (0.274)	-0.2 (0.181)	-0.15 (0.311)	-0.2 (0.184)	-0.3 (0.041)	-0.07 (0.643)	-0.09 (0.528)	0.08 (0.597)	0.05 (0.746)	0.22 (0.132)	0.04 (0.767)	-0.06 (0.664)	-0.1 (0.485)	-0.17 (0.235)	0.21 (0.15)	0.26 (0.073)	0.09 (0.556)	-0.04 (0.771)	-0.09 (0.526)	-0.15 (0.316)	0 (0.993)	-0.04 (0.762)	-0.13 (0.39)	-0.1 (0.498)	-0.14 (0.348)	-0.07 (0.64)	-0.1 (0.488)	-0.03 (0.866)	-0.26 (0.08)	0 (0.992)	0.18 (0.232)	0.2 (0.17)	0.2 (0.174)	0.21 (0.16)	0 (0.976)	0 (0.98)	0.04 (0.777)	0.23 (0.124)	0 (0.998)	-0.08 (0.586)	0.35 (0.014)	-0.06 (0.687)	-0.24 (0.103)	-0.06 (0.676)
Triglycerides					1 (<0.001)	0.05 (0.732)	0.14 (0.341)	0.31 (0.033)	0.33 (0.021)	0.75 (<0.001)	0.21 (0.143)	0.36 (0.012)	0.1 (0.514)	0.25 (0.083)	-0.04 (0.807)	0.44 (0.002)	0.36 (0.012)	0.01 (0.951)	0.14 (0.346)	-0.1 (0.51)	-0.25 (0.085)	-0.18 (0.218)	-0.15 (0.32)	0.17 (0.238)	0.09 (0.565)	0.64 (<0.001)	0.2 (0.165)	0.39 (0.006)	0.44 (0.002)	0.17 (0.24)	0.65 (<0.001)	0.34 (0.019)	0.19 (0.199)	0.62 (<0.001)	0.01 (0.932)	-0.32 (0.029)	-0.27 (0.065)	-0.65 (<0.001)	0.1 (0.504)	0.06 (0.666)	-0.17 (0.26)	-0.26 (0.072)	-0.26 (0.078)	-0.02 (0.907)	-0.18 (0.234)	-0.13 (0.396)	-0.07 (0.652)	0.56 (<0.001)	-0.01 (0.953)
HbA1c						1 (<0.001)	0.75 (<0.001)	0.24 (0.098)	0.47 (<0.001)	0.16 (0.281)	0.22 (0.136)	0.11 (0.47)	0.1 (0.518)	0 (0.988)	0.02 (0.912)	0.23 (0.116)	0.3 (0.035)	0.05 (0.724)	0.22 (0.125)	-0.29 (0.047)	-0.19 (0.199)	0.16 (0.283)	-0.06 (0.676)	-0.2 (0.163)	-0.11 (0.458)	-0.28 (0.054)	-0.11 (0.445)	-0.24 (0.107)	-0.29 (0.048)	-0.19 (0.187)	-0.22 (0.126)	-0.29 (0.045)	-0.18 (0.218)	0.25 (0.087)	0.22 (0.13)	0.3 (0.035)	0.25 (0.083)	0.25 (0.084)	0.34 (0.019)	0.42 (0.003)	0.16 (0.268)	0.37 (0.011)	0.07 (0.645)	-0.02 (0.869)	-0.14 (0.354)	-0.07 (0.648)	0.08 (0.609)	-0.08 (0.611)	-0.01 (0.942)
Glucose							1 (<0.001)	0.35 (0.014)	0.64 (<0.001)	0.13 (0.387)	0.34 (0.017)	0.33 (0.024)	0.16 (0.262)	0.17 (0.257)	0.13 (0.375)	0.35 (0.014)	0.35 (0.014)	-0.06 (0.692)	0.3 (0.036)	-0.3 (0.035)	-0.29 (0.048)	0.03 (0.855)	-0.23 (0.11)	-0.13 (0.366)	-0.13 (0.392)	-0.08 (0.576)	0.12 (0.417)	0.08 (0.596)	-0.04 (0.801)	0.06 (0.69)	0.07 (0.625)	0.04 (0.812)	0.03 (0.838)	0.1 (0.489)	0.12 (0.428)	0.11 (0.459)	0 (0.973)	0 (0.975)	0.15 (0.306)	0.22 (0.142)	0.03 (0.818)	0.1 (0.503)	-0.03 (0.841)	-0.02 (0.89)	-0.13 (0.376)	-0.12 (0.422)	0.07 (0.66)	-0.08 (0.583)	0.16 (0.264)
Insulin								1 (<0.001)	0.94 (<0.001)	0.22 (0.136)	0.35 (0.014)	0.35 (0.015)	0.11 (0.446)	0.18 (0.224)	-0.05 (0.743)	0.23 (0.113)	0.31 (0.032)	-0.24 (0.102)	0.11 (0.45)	-0.34 (0.017)	-0.4 (0.005)	-0.08 (0.585)	-0.44 (0.002)	-0.35 (0.014)	-0.43 (0.002)	0.02 (0.913)	0 (0.984)	-0.01 (0.951)	-0.04 (0.792)	-0.01 (0.944)	0.07 (0.616)	-0.02 (0.913)	0.02 (0.886)	0.19 (0.188)	0.28 (0.056)	0.09 (0.562)	0.13 (0.379)	-0.06 (0.664)	0.2 (0.17)	0.23 (0.116)	0.06 (0.684)	0.15 (0.32)	-0.1 (0.494)	-0.13 (0.362)	-0.33 (0.021)	-0.2 (0.181)	-0.02 (0.911)	-0.04 (0.766)	0.11 (0.46)
HOMA-IR									1 (<0.001)	0.27 (0.068)	0.43 (0.003)	0.41 (0.003)	0.18 (0.232)	0.23 (0.121)	0.02 (0.868)	0.33 (0.02)	0.41 (0.004)	-0.18 (0.232)	0.22 (0.132)	-0.39 (0.006)	-0.42 (0.003)	-0.04 (0.778)	-0.42 (0.003)	-0.33 (0.022)	-0.37 (0.01)	0.01 (0.92)	0.03 (0.821)	0.02 (0.867)	-0.04 (0.778)	0 (0.985)	0.12 (0.424)	0 (0.993)	0.03 (0.832)	0.25 (0.088)	0.29 (0.045)	0.12 (0.414)	0.11 (0.448)	-0.07 (0.639)	0.25 (0.093)	0.28 (0.052)	0.08 (0.576)	0.16 (0.275)	-0.08 (0.609)	-0.11 (0.457)	-0.32 (0.026)	-0.19 (0.193)	-0.03 (0.865)	-0.06 (0.683)	0.14 (0.328)
2-AG										1 (<0.001)	0.18 (0.225)	0.35 (0.014)	0.07 (0.617)	0.11 (0.453)	-0.08 (0.606)	0.32 (0.027)	0.3 (0.04)	0.13 (0.363)	0.13 (0.361)	-0.2 (0.17)	-0.21 (0.156)	-0.02 (0.871)	-0.02 (0.902)	0.27 (0.062)	0.21 (0.147)	0.46 (<0.001)	0.19 (0.192)	0.19 (0.207)	0.23 (0.116)	0.05 (0.738)	0.48 (<0.001)	0.14 (0.327)	0.13 (0.394)	0.83 (<0.001)	-0.02 (0.89)	-0.17 (0.243)	-0.16 (0.276)	-0.51 (<0.001)	0.1 (0.515)	0.07 (0.617)	-0.15 (0.294)	-0.12 (0.401)	-0.1 (0.506)	0.04 (0.805)	-0.14 (0.358)	-0.13 (0.37)	-0.16 (0.289)	0.36 (0.013)	0.12 (0.428)
AEA											1 (<0.001)	0.82 (<0.001)	0.81 (<0.001)	0.81 (<0.001)	0.66 (<0.001)	0.78 (<0.001)	0.77 (<0.001)	0.26 (0.076)	0.75 (<0.001)	-0.69 (<0.001)	-0.54 (<0.001)	0.11 (0.476)	-0.5 (<0.001)	-0.11 (0.45)	-0.2 (0.175)	-0.04 (0.801)	0.23 (0.124)	0.29 (0.048)	0.19 (0.188)	0.28 (0.055)	0.31 (0.03)	0.12 (0.416)	0.14 (0.334)	0.09 (0.549)	0.55 (<0.001)	0.33 (0.023)	0.24 (0.097)	0.06 (0.681)	0.29 (0.048)	0.4 (0.004)	0.21 (0.152)	0.37 (0.01)	-0.1 (0.5)	0.13 (0.382)	-0.15 (0.316)	-0.13 (0.361)	0.14 (0.34)	0.23 (0.121)	0.17 (0.239)
DEA												1 (<0.001)	0.6 (<0.001)	0.7 (<0.001)	0.43 (0.003)	0.77 (<0.001)	0.7 (<0.001)	0.04 (0.766)	0.56 (<0.001)	-0.56 (<0.001)	-0.54 (<0.001)	-0.05 (0.739)	-0.58 (<0.001)	0.12 (0.428)	-0.16 (0.287)	0.17 (0.248)	0.53 (<0.001)	0.48 (<0.001)	0.42 (0.003)	0.47 (<0.001)	0.48 (<0.001)	0.34 (0.018)	0.39 (0.006)	0.07 (0.639)	0.17 (0.241)	0 (0.997)	-0.07 (0.624)	-0.25 (0.087)	0.07 (0.651)	0.09 (0.554)	-0.14 (0.354)	0.05 (0.747)	-0.24 (0.101)	0.04 (0.784)	-0.2 (0.182)	-0.18 (0.223)	0 (0.986)	0.26 (0.073)	0.13 (0.362)
OEA													1 (<0.001)	0.79 (<0.001)	0.74 (<0.001)	0.7 (<0.001)	0.73 (<0.001)	0.54 (<0.001)	0.66 (<0.001)	-0.41 (0.004)	0.03 (0.85)	0.47 (<0.001)	-0.1 (0.484)	-0.17 (0.244)	-0.08 (0.568)	-0.04 (0.764)	-0.04 (0.767)	0.1 (0.502)	0.1 (0.507)	0.03 (0.82)	0.18 (0.23)	-0.05 (0.754)	0 (0.992)	0.12 (0.431)	0.65 (<0.001)	0.51 (<0.001)	0.4 (0.005)	0.24 (0.095)	0.47 (<0.001)	0.51 (<0.001)	0.47 (<0.001)	0.5 (<0.001)	0.12 (0.402)	0.06 (0.683)	0.02 (0.899)	-0.02 (0.902)	0.02 (0.885)	0.19 (0.203)	0.21 (0.159)
PEA														1 (<0.001)	0.69 (<0.001)	0.84 (<0.001)	0.71 (<0.001)	0.24 (0.106)	0.64 (<0.001)	-0.17 (0.236)	-0.26 (0.071)	-0.14 (0.328)	-0.39 (0.007)	-0.12 (0.412)	-0.21 (0.147)	0.09 (0.539)	0.13 (0.373)	0.36 (0.013)	0.24 (0.108)	0.23 (0.117)	0.45 (0.001)	0.17 (0.252)	0.17 (0.255)	0.08 (0.603)	0.49 (<0.001)	0.27 (0.064)	0.27 (0.064)	-0.05 (0.718)	0.37 (0.009)	0.32 (0.028)	0.21 (0.147)	0.26 (0.072)	-0.11 (0.477)	0.11 (0.475)	-0.04 (0.802)	-0.03 (0.84)	0.02 (0.918)	0.3 (0.039)	0.08 (0.594)
POEA															1 (<0.001)	0.48 (<0.001)	0.5 (<0.001)	0.33 (0.024)	0.56 (<0.001)	-0.25 (0.091)	-0.08 (0.583)	0.15 (0.3)	-0.19 (0.203)	-0.14 (0.346)	-0.04 (0.762)	-0.06 (0.675)	0.04 (0.798)	0.19 (0.187)	0.07 (0.627)	0.14 (0.339)	0.32 (0.026)	0.08 (0.569)	0.08 (0.611)	-0.08 (0.609)	0.47 (<0.001)	0.38 (0.007)	0.26 (0.07)	0.23 (0.123)	0.21 (0.143)	0.27 (0.067)	0.31 (0.031)	0.31 (0.031)	-0.08 (0.574)	0.11 (0.466)	0.06 (0.706)	0.15 (0.299)	0.13 (0.371)	0.08 (0.611)	0.09 (0.564)
SEA																1 (<0.001)	0.8 (<0.001)	0.21 (0.151)	0.63 (<0.001)	-0.3 (0.038)	-0.33 (0.022)	-0.07 (0.651)	-0.38 (0.008)	-0.06 (0.675)	-0.13 (0.369)	0.25 (0.091)	0.24 (0.096)	0.37 (0.009)	0.33 (0.024)	0.28 (0.056)	0.45 (0.001)	0.24 (0.106)	0.24 (0.095)	0.2 (0.18)	0.35 (0.013)	0.13 (0.383)	0.14 (0.354)	-0.18 (0.231)	0.41 (0.004)	0.31 (0.033)	0.11 (0.448)	0.18 (0.222)	-0.14 (0.339)	0.12 (0.413)	-0.15 (0.3)	-0.18 (0.234)	-0.01 (0.948)	0.39 (0.006)	0.08 (0.583)
DGLEA																	1 (<0.001)	0.26 (0.071)	0.77 (<0.001)	-0.46 (0.001)	-0.3 (0.036)	0.12 (0.403)	-0.3 (0.036)	-0.05 (0.752)	-0.09 (0.554)	0.05 (0.755)	0.16 (0.267)	0.28 (0.05)	0.23 (0.123)	0.25 (0.085)	0.35 (0.016)	0.18 (0.214)	0.36 (0.013)	0.22 (0.138)	0.43 (0.002)	0.21 (0.16)	0.14 (0.353)	-0.07 (0.651)	0.31 (0.035)	0.34 (0.018)	0.14 (0.327)	0.31 (0.03)	-0.16 (0.283)	-0.1 (0.514)	-0.12 (0.43)	-0.21 (0.142)	0.04 (0.799)	0.4 (0.005)	0.01 (0.928)
DHEA																		1 (<0.001)	0.37 (0.009)	-0.2 (0.167)	0.27 (0.064)	0.53 (<0.001)	0.69 (<0.001)	0.13 (0.37)	0.48 (<0.001)	0 (0.996)	-0.34 (0.02)	-0.21 (0.154)	-0.12 (0.41)	-0.3 (0.035)	-0.08 (0.578)	-0.25 (0.089)	-0.28 (0.05)	0.31 (0.035)	0.47 (<0.001)	0.42 (0.003)	0.34 (0.019)	0.27 (0.061)	0.41 (0.004)	0.46 (<0.001)	0.63 (<0.001)	0.42 (0.003)	0.35 (0.015)	0.17 (0.261)	0.29 (0.042)	0.11 (0.461)	-0.03 (0.817)	0.03 (0.854)	0.09 (0.527)
LEA																			1 (<0.001)	-0.51 (<0.001)	-0.35 (0.015)	0.12 (0.405)	-0.2 (0.163)	0.04 (0.767)	-0.02 (0.885)	-0.04 (0.799)	0.19 (0.202)	0.29 (0.046)	0.17 (0.249)	0.31 (0.035)	0.23 (0.121)	0.24 (0.102)	0.23 (0.108)	0.06 (0.661)	0.39 (0.006)	0.21 (0.15)	0.08 (0.567)	0.1 (0.506)	0.12 (0.407)	0.3 (0.036)	0.18 (0.233)	0.37 (0.009)	-0.16 (0.282)	0.13 (0.381)	0.03 (0.84)	-0.31 (0.03)	0.14 (0.34)	0.22 (0.129)	0 (0.995)
PEA/AEA																				1 (<0.001)	0.63 (<0.001)	-0.34 (0.019)	0.34 (0.018)	0 (0.991)	0.06 (0.696)	0.17 (0.248)	-0.19 (0.191)	-0.02 (0.905)	-0.01 (0.951)	-0.14 (0.344)	0 (0.994)	0.04 (0.788)	-0.03 (0.848)	-0.1 (0.508)	-0.36 (0.011)	-0.24 (0.101)	-0.1 (0.481)	-0.15 (0.311)	-0.06 (0.693)	-0.31 (0.03)	-0.09 (0.521)	-0.33 (0.024)	0.03 (0.85)	-0.04 (0.799)	0.14 (0.343)	0.21 (0.15)	-0.21 (0.146)	-0.07 (0.629)	-0.18 (0.212)
OEA/AEA																					1 (<0.001)	0.5 (<0.001)	0.66 (<0.001)	-0.13 (0.37)	0.14 (0.327)	-0.02 (0.892)	-0.46 (0.001)	-0.35 (0.015)	-0.19 (0.197)	-0.42 (0.003)	-0.33 (0.021)	-0.29 (0.049)	-0.29 (0.044)	0.01 (0.942)	-0.03 (0.863)	0.18 (0.226)	0.17 (0.246)	0.29 (0.049)	0.18 (0.215)	0.06 (0.676)	0.34 (0.017)	0.09 (0.56)	0.38 (0.008)	-0.08 (0.592)	0.24 (0.1)	0.23 (0.108)	-0.22 (0.132)	-0.15 (0.303)	0.05 (0.729)
OEA/PEA																						1 (<0.001)	0.42 (0.003)	-0.15 (0.308)	0.11 (0.461)	-0.19 (0.2)	-0.32 (0.028)	-0.39 (0.006)	-0.21 (0.162)	-0.34 (0.019)	-0.4 (0.005)	-0.38 (0.008)	-0.33 (0.023)	0.11 (0.461)	0.34 (0.017)	0.47 (<0.001)	0.3 (0.036)	0.51 (<0.001)	0.27 (0.063)	0.42 (0.003)	0.51 (<0.001)	0.45 (0.001)	0.41 (0.004)	-0.02 (0.905)	0.1 (0.497)	0.08 (0.573)	-0.08 (0.567)	-0.12 (0.42)	0.24 (0.102)
DHEA/AEA																							1 (<0.001)	0.2 (0.17)	0.58 (<0.001)	0.02 (0.88)	-0.45 (0.001)	-0.36 (0.013)	-0.22 (0.129)	-0.44 (0.002)	-0.3 (0.04)	-0.28 (0.052)	-0.34 (0.016)	0.19 (0.204)	0 (0.992)	0.12 (0.409)	0.09 (0.534)	0.19 (0.192)	0.13 (0.375)	0.12 (0.406)	0.41 (0.004)	0.1 (0.5)	0.41 (0.004)	0.06 (0.689)	0.35 (0.015)	0.19 (0.188)	-0.1 (0.517)	-0.16 (0.285)	-0.07 (0.641)
C22:6n3																								1 (<0.001)	0.73 (<0.001)	0.4 (0.005)	0.69 (<0.001)	0.47 (<0.001)	0.51 (<0.001)	0.49 (<0.001)	0.4 (0.005)	0.53 (<0.001)	0.58 (<0.001)	-0.12 (0.41)	-0.67 (<0.001)	-0.57 (<0.001)	-0.62 (<0.001)	-0.5 (<0.001)	-0.57 (<0.001)	-0.63 (<0.001)	-0.66 (<0.001)	-0.51 (<0.001)	-0.2 (0.179)	0.03 (0.823)	0.21 (0.152)	-0.07 (0.631)	0.04 (0.771)	-0.02 (0.909)	-0.06 (0.701)
C20:5n3																									1 (<0.001)	0.4 (0.005)	0.23 (0.108)	0.24 (0.098)	0.32 (0.026)	0.22 (0.126)	0.23 (0.114)	0.28 (0.05)	0.25 (0.084)	0.05 (0.723)	-0.39 (0.007)	-0.37 (0.01)	-0.44 (0.002)	-0.28 (0.056)	-0.36 (0.013)	-0.33 (0.021)	-0.18 (0.222)	-0.34 (0.019)	0.1 (0.496)	0.17 (0.244)	0.28 (0.057)	-0.08 (0.575)	-0.01 (0.961)	-0.07 (0.642)	0.09 (0.536)
C18:3n3																										1 (<0.001)	0.37 (0.009)	0.59 (<0.001)	0.73 (<0.001)	0.4 (0.005)	0.72 (<0.001)	0.66 (<0.001)	0.4 (0.005)	0.23 (0.109)	-0.34 (0.019)	-0.64 (<0.001)	-0.56 (<0.001)	-0.72 (<0.001)	-0.23 (0.113)	-0.35 (0.013)	-0.3 (0.036)	-0.63 (<0.001)	-0.12 (0.408)	0.09 (0.527)	-0.13 (0.378)	-0.08 (0.599)	-0.21 (0.145)	0.32 (0.026)	0.04 (0.763)
C20:4n6																											1 (<0.001)	0.74 (<0.001)	0.69 (<0.001)	0.83 (<0.001)	0.55 (<0.001)	0.75 (<0.001)	0.81 (<0.001)	-0.34 (0.018)	-0.67 (<0.001)	-0.62 (<0.001)	-0.68 (<0.001)	-0.55 (<0.001)	-0.62 (<0.001)	-0.7 (<0.001)	-0.81 (<0.001)	-0.55 (<0.001)	-0.51 (<0.001)	0.08 (0.594)	-0.17 (0.247)	-0.21 (0.149)	0.04 (0.791)	0.05 (0.743)	-0.07 (0.622)
C16:0																												1 (<0.001)	0.92 (<0.001)	0.92 (<0.001)	0.81 (<0.001)	0.92 (<0.001)	0.71 (<0.001)	-0.19 (0.205)	-0.4 (0.005)	-0.71 (<0.001)	-0.77 (<0.001)	-0.73 (<0.001)	-0.58 (<0.001)	-0.53 (<0.001)	-0.52 (<0.001)	-0.65 (<0.001)	-0.37 (0.01)	0.08 (0.586)	-0.17 (0.237)	-0.22 (0.127)	0.03 (0.865)	0.27 (0.068)	-0.09 (0.561)
C18:1n9																													1 (<0.001)	0.83 (<0.001)	0.76 (<0.001)	0.89 (<0.001)	0.69 (<0.001)	-0.13 (0.366)	-0.44 (0.002)	-0.77 (<0.001)	-0.78 (<0.001)	-0.74 (<0.001)	-0.54 (<0.001)	-0.54 (<0.001)	-0.49 (<0.001)	-0.7 (<0.001)	-0.3 (0.039)	0.02 (0.889)	-0.15 (0.319)	-0.19 (0.207)	0 (0.974)	0.34 (0.017)	0.02 (0.912)
C18:0																														1 (<0.001)	0.61 (<0.001)	0.87 (<0.001)	0.75 (<0.001)	-0.4 (0.005)	-0.49 (<0.001)	-0.68 (<0.001)	-0.77 (<0.001)	-0.56 (<0.001)	-0.72 (<0.001)	-0.59 (<0.001)	-0.62 (<0.001)	-0.59 (<0.001)	-0.46 (0.001)	0.11 (0.462)	-0.15 (0.308)	-0.3 (0.036)	0.05 (0.74)	0.14 (0.334)	-0.08 (0.604)
C16:1n7																															1 (<0.001)	0.75 (<0.001)	0.59 (<0.001)	0.2 (0.173)	-0.2 (0.168)	-0.55 (<0.001)	-0.54 (<0.001)	-0.83 (<0.001)	-0.28 (0.053)	-0.35 (0.014)	-0.39 (0.006)	-0.55 (<0.001)	-0.37 (0.01)	0 (0.993)	-0.16 (0.266)	-0.03 (0.827)	0 (1)	0.4 (0.004)	-0.06 (0.697)
C18:2n6																																1 (<0.001)	0.79 (<0.001)	-0.24 (0.106)	-0.53 (<0.001)	-0.79 (<0.001)	-0.83 (<0.001)	-0.72 (<0.001)	-0.65 (<0.001)	-0.67 (<0.001)	-0.59 (<0.001)	-0.74 (<0.001)	-0.43 (0.002)	0.08 (0.583)	-0.17 (0.248)	-0.22 (0.13)	0.01 (0.92)	0.23 (0.117)	-0.15 (0.306)
C20:3n6																																	1 (<0.001)	-0.29 (0.045)	-0.58 (<0.001)	-0.64 (<0.001)	-0.65 (<0.001)	-0.58 (<0.001)	-0.57 (<0.001)	-0.75 (<0.001)	-0.7 (<0.001)	-0.58 (<0.001)	-0.53 (<0.001)	-0.14 (0.349)	-0.19 (0.198)	-0.26 (0.08)	0.02 (0.882)	0.17 (0.239)	-0.19 (0.204)
2-AG/C20:4n6																																		1 (<0.001)	0.36 (0.011)	0.17 (0.242)	0.22 (0.125)	-0.22 (0.133)	0.46 (<0.001)	0.45 (0.001)	0.29 (0.048)	0.17 (0.241)	0.16 (0.268)	0.01 (0.97)	-0.06 (0.706)	0 (0.975)	-0.13 (0.384)	0.33 (0.022)	0.11 (0.464)
AEA/C20:4n6																																			1 (<0.001)	0.79 (<0.001)	0.77 (<0.001)	0.49 (<0.001)	0.75 (<0.001)	0.9 (<0.001)	0.83 (<0.001)	0.75 (<0.001)	0.32 (0.027)	0.02 (0.909)	0.03 (0.852)	0.12 (0.398)	0.11 (0.471)	0.13 (0.367)	0.16 (0.276)
OEA/C18:1n9																																				1 (<0.001)	0.93 (<0.001)	0.79 (<0.001)	0.77 (<0.001)	0.8 (<0.001)	0.74 (<0.001)	0.91 (<0.001)	0.35 (0.015)	0.07 (0.644)	0.09 (0.556)	0.22 (0.131)	0.06 (0.704)	-0.17 (0.239)	0.1 (0.502)
PEA/C16:0																																					1 (<0.001)	0.73 (<0.001)	0.86 (<0.001)	0.77 (<0.001)	0.7 (<0.001)	0.86 (<0.001)	0.32 (0.028)	0 (0.986)	0.08 (0.604)	0.27 (0.059)	0.05 (0.717)	-0.07 (0.651)	0.1 (0.52)
POEA/C16:1n7																																						1 (<0.001)	0.44 (0.002)	0.53 (<0.001)	0.59 (<0.001)	0.75 (<0.001)	0.33 (0.023)	0.1 (0.505)	0.17 (0.24)	0.16 (0.264)	0.05 (0.734)	-0.35 (0.015)	0.13 (0.392)
SEA/C18:0																																							1 (<0.001)	0.81 (<0.001)	0.7 (<0.001)	0.72 (<0.001)	0.36 (0.011)	0 (0.982)	-0.02 (0.892)	0.2 (0.166)	-0.04 (0.771)	0.13 (0.369)	0.07 (0.657)
DGLEA/C20:3n6																																								1 (<0.001)	0.81 (<0.001)	0.82 (<0.001)	0.42 (0.003)	0.06 (0.688)	0.07 (0.629)	0.11 (0.471)	0.04 (0.804)	0.11 (0.46)	0.17 (0.255)
DHEA/C22:6n3																																									1 (<0.001)	0.68 (<0.001)	0.48 (<0.001)	0.11 (0.454)	0.04 (0.808)	0.17 (0.252)	-0.07 (0.648)	0 (0.974)	0.08 (0.567)
LEA/C18:2n6																																										1 (<0.001)	0.33 (0.022)	0.06 (0.672)	0.07 (0.627)	0 (0.996)	0.12 (0.43)	-0.06 (0.702)	0.09 (0.547)
MedDiet																																											1 (<0.001)	0 (1)	-0.03 (0.861)	0.07 (0.62)	-0.12 (0.401)	-0.24 (0.095)	0.29 (0.047)
Physical activity																																												1 (<0.001)	-0.09 (0.527)	-0.1 (0.482)	0.08 (0.593)	-0.13 (0.383)	0.04 (0.772)
Fatty fish																																													1 (<0.001)	0.1 (0.48)	0.11 (0.473)	-0.14 (0.329)	0.16 (0.27)
EVOO																																														1 (<0.001)	-0.07 (0.615)	-0.07 (0.635)	-0.08 (0.595)
Dairy products																																															1 (<0.001)	-0.05 (0.742)	0.04 (0.762)
Meat products																																																1 (<0.001)	-0.17 (0.244)
Nuts																																																	1 (<0.001)
Walnuts
Olive oil
[truncated: 2 more columns]
